# Supplementary material for: Functional, Antioxidant, Antibacterial, and Antifungal Activity of Edible Flowers
Source: Antioxidants (Basel). 2024 Oct 25;13(11):1297. doi: 10.3390/antiox13111297 (PMC11590945; doi:10.3390/antiox13111297)
Supplement: Supplementary file 1 [file antioxidants-13-01297-s001.zip]

Archive with 1 entries (1 files):
- antioxidants-3246966-supplementary.pdf
